# Supplementary material for: Prognostic stratification based on the levels of tumor-infiltrating myeloid-derived suppressor cells and PD-1/PD-L1 axis in locally advanced rectal cancer
Source: Front Oncol. 2022 Oct 25;12:1018700. doi: 10.3389/fonc.2022.1018700 (PMC9641101; doi:10.3389/fonc.2022.1018700)
Supplement: Supplementary file 1 [file DataSheet_1.zip]

Archive with 19 entries (19 files):
- Raw_data.sav
- cindex_dfs.csv
- cindex_coding_dfs.txt
- OS_Ratio.pzfx
- OS_MDSC.pzfx
- OS_Hscore.pzfx
- OS_immscore.pzfx
- Linear reg_Ratio_MDSC.pzfx
- MDSC_Ratio.pzf
- DFS_MDSC.pzfx
- DFS_Ratio.pzfx
- DFS_Hscore.pzfx
- DFS_immscore.pzfx
- Infiltration_immunoscore.pzf
- OS_Combined_SET2.pzfx
- DFS_Combined_SET2.pzfx
- DFS_Combined_SET1.pzfx
- OS_Combined_SET1.pzfx
- Raw_data.xls
