# Supplementary material for: Prognostic stratification based on the levels of tumor-infiltrating myeloid-derived suppressor cells and PD-1/PD-L1 axis in locally advanced rectal cancer
Source: Front Oncol. 2022 Oct 25;12:1018700. doi: 10.3389/fonc.2022.1018700 (PMC9641101; doi:10.3389/fonc.2022.1018700)
Supplement: Supplementary file 1 [file DataSheet_1.zip › cindex_dfs.csv]

DFS	DF	ypT	ypN	TRG	LI	PN	PreCEA	PostRTCEA	PostopCEA	Surg	Group1	Group2
0.63	1	1	0	2	0	0	1	0	1	1	2	2
13.52	0	1	0	2	0	0	0	0	0	0	1	1
1.38	1	1	1	2	1	1	1	1	0	0	1	1
13.35	0	0	0	1	1	0	0	0	0	0
13.31	0	0	1		0	0	0	0	0	0	1	1
12.58	0	1	1	1	1	1	1	1	1	0	0	0
5.91	1	0	1		0	0	1	0	0	0	1	1
12.38	0	0	0	0	0	0	1	0	0	0
12.34	0	1	1		0	0	1	0	0	0
12.33	0	0	0	0			1	1	0	0
12.19	0	0	0	0	0	0	0	0	0	0	0
12.09	0	0	0	1	0	0	1	1	0	0
9.67	1	0	0	1	0	0	1	0	0	0	0	0
9.42	1	0	0	0			1	1	1	0
1.17	1	0	0	0			1	1	1	0
11.87	0	0	0	0	0	0	0	0	0	0	1
0.39	1	1	1	2	1	1	1	1	1	1	1	2
0.59	1	1	1	1	1	0	1	1	1	0
11.59	0	0	1	0	0	0	1	1	0	0
11.53	0	1	0	1	0	0	1	0	0	0
11.32	0	1	0	1	0	0	1	0	1	0	0	0
8.94	1	1	0	1	0	0	1	1	1	0	0	0
11.17	0	1	1	2	0	0	1	1	1	0
11	0	0	0	0	0	0	1	0	0	0	0	0
10.95	0	1	1	2	0	0	0	0	1	0	1	1
2.27	1	1	0	2	1	1	1	0	0	0	1	0
10.69	0	0	0	0			1	1	1	0
10.63	0	1	0	1	0	0	1	1	1	0	0	0
10.63	0	1	0	1	0	0	1	0	0	0	0	0
10.59	0	1	1	2	1	0	0	0	0	0	0	0
10.55	0	1	0	0	0	0	0	0	0	0		0
10.46	0	0	0	0			1	1	0	0
1.44	1	1	1	2	1	0	1	1	0	0	1	1
10.38	0	0	0	1	0	0	1	0	0	0	1	0
10.42	0	1	1	1	0	0	1	1	0	0	0	0
10.4	0	1	0	1	0	0	1	1	0	0	0	0
10.34	0	0	1	0	0	0	1	0	0	0
10.34	0	1	0	1	0	0	1	0	0	0	0	0
10.33	0	1	0	1	0	0	1	1	0	0	0	0
10.35	0	0	0	2	0	0	1	1	0	0	0	0
10.21	0	1	0	2	0	0		0	0	0	0	0
0.75	1	0	0	0	0	0	1	1	0	0	2	2
10.09	0	1	1	0	0	0	1	1	0	0	0	0
9.98	0	0	0	1	0	0	1	0	0	0	0	0
9.94	0	1	0	1	0	0	0	0	0	0	0	0
9.98	0	0	0	0			1	0	1	0
9.96	0	1	0	0	0	0	0	0	0	0	0	0
9.96	0	0	0	0			1	1	1	0
9.92	0	0	0	2	0	0	1	0	0	0	0	0
9.9	0	1	1	1	0	0	0	0	0	0	0	0
9.83	0	0	0	1	0	0	1	1	1	0	0	0
6.21	1	0	0	1	0	0		1	1	0	1	1
9.85	0	0	0	2	1	1	1	0	0	0
2.79	1	0	1	1	1	1	1	0	1	0	1	0
9.77	0	0	0	1	0	0	1	0	0	0
9.79	0	1	0	1	1	0	1	0	0	0	1	0
9.71	0	0	0	0	0	0	0	0	0	0	0	0
9.71	0	1	0	0	0	0	0	0	0	0	1	0
5.18	1	1	0	1	0	0	1	0	1	0	2	1
9.65	0	0	0	0	0	0	1	0	1	0	2	1
9.58	0	0	0	0			1	0	0	0
4.9	1	1	0	2	0	0	1	0	0	0	2	1
9.6	0	0	0	1	0	0	1	0	0	0	2	2
9.52	0	1	0	1	0	0	0	0	0	0
9.42	0	1	0	1	0	0	1	1	1	1	1	0
9.39	0	0	0	0			1	1	1	0
9.31	0	0	0	2	1	0	1	1	1	0	1	1
2.95	1	1	0	2	0	0	1	1	0	0	1	1
3.32	1	1	1	2	0	0	0	0	0	0	1	1
8.71	1	1	0	2	0	0	0	0	0	0
9.14	0	1	1	0	0	0	1	1	0	0	1	1
8.92	0	0	0	1	0	0	1	1	1	1	1	1
0.52	1	1	1	2	1	0	0	0	0	0	2	1
8.9	0	0	1	2	0	0	0	0	1	0	2	2
8.85	0	0	0	2	0	0	0	0	0	0
2.99	1	1	1	1	0	0	1	0	1	0	2	1
8.86	0	0	0	0			1	1	1	0		1
7.71	1	1	0	2	1	0	1	1	1	0	2	2
8.71	0	1	0	2	0	0	0	0	0	0	2	1
8.7	0	0	0	0			0	0	0	0
8.54	0	0	0	1	0	0	1	1	0	0	1	1
0.58	1	0	1	2	0	0	1	1	1	0	2	2
2.61	1	1	0	2	0	0	1	0	0	0	1	1
2.25	1	0	0	1	0	0	1	1	0	1	2	1
6.25	1	1	0	2	0	1	0	1	0	0	0	0
5.7	1	1	0	2	0	0	1	1	1	0	2	2
8.06	0	1	0	1	0	0	1	0	0	0
8.02	0	0	0	1	0	0	0	0	0	0	1	1
0.45	1	1	1	2	1	1	1	1	1	0	2	2
7.93	0	1	0	2	1	0	1	1	1	0
7.92	0	0	0	0			0	1	0	0	1	0
7.74	0	1	0	2	0	0	1	1	0	1	1	1
5.01	1	1	0	2	0	1	1	1	0	0	0	0
7.58	0	0	0	2	0	0	0		0	0	2	2
7.5	0	0	0	0			1	0	0	0
7.49	0	1	0	2	0	0	0	0	0	0	0	0
7.47	0	0	0	2	0	0	0	0	0	0	1	1
7.43	0	0	0	2	0	0	0	0	0	0	1	1
7.39	0	1	1	1	0	1	1		1	0	2	1
4.56	1	0	0	2	0	0	1	1	0	0	2	2
7.39	0	0	0	2	0	0	0	0	0	0	1	1
7.39	0	0	1	1	0	0	0	0	0	1	1	1
7.33	0	0	0		0	0	1	0	1	0	1	1
2.67	1	0		2	0	0	1	1	1	0	2	2
7.28	0	1	0	1	1	0	0	0	0	0	1	1
7.32	0	0	0	0			0	0	0	0
7.31	0	1	0	1	0	0	1	1	0	0
7.25	0	0	0	1	0	0	0	0	0	0	0	0
7.26	0	0	0	1	0	0	0	0	0	0	2	2
7.24	0	0	0	2	0	0	0	0	0	0	1	1
1.69	1	1	0	1	0	0	1	0	0	0	2	2
3.85	1	0	1	2	0	0	0	0	0	0	1	1
6.92	1	0	0	0			1	1	0	0
7.18	0	0	0	1	0	0	1	0	0	0	1	1
3.12	1	1	0	1	0	0		0	0	1	1	1
7.18	0	0	1	1	0	0	0	0	0	0	1	1
1.36	1	1	1	1	0	0	1		1	0	2	2
7.14	0	1	1	2	0	1	0		0	0	1	1
0.85	1	1	0	2	0	0	1	0	0	0	2	2
1.97	1	1	1	2	0	0	0	0	0	0	0	0
7.07	0	0	0	1	0	0	0	0	0	0	1	1
7.1	0	0	0	1	0	0	1	0	0	0	1	1
0.29	1	0	0	2	0	0	1	1	1	0	0	0
7.08	0	1	0	2	0	0	0	0	0	0	1	2
1.12	1	1	0	2	0	0	1	1	1	0	1	2
2.33	1	0	0	0			1	1	0	0
4.87	1	0	0	0			1	0	0	0
6.04	1	0	0	1	0	0	1	1	0	0
7.01	0	0	0	1	0	0	1	0	0	0	1	1
6.97	0	1	0	2	0	0	1		0	0	1	1
6.91	0	1	0	2	0	0	0		0	0	1	1
1.19	1	1	1	2	1	0	0	0	0	0	1	1
6.84	0	0	0	0			0	0	0	0
6.7	0	0	0	1	0	0	1	0	0	0	1	1
6.68	0	0	0	0			1	0	0	0
6.61	0	0	0	2	0	0	1	0	0	0	1	1
6.64	0	0	0	0			0	0	0	0
0.64	1	1	0	1	1	0	0	0	1	0	1	2
6.61	0	0	0	0			0	0	0	0
6.57	0	0	0	0			0	0	0	0
6.57	0	0	0	2	0	0	0	1	0	0	0	0
6.55	0	1	1	2	0	1	1	0	1	0	0	0
4.86	1	1	0	2	1	0	1	1	1	1	1	1
6.57	0	0	0	0			1	0	0	0
6.53	0	0	0	0			0	0	0	0
1.75	1	0	0	1	0	0	0	0	0	0	1	1
6.47	0	0	1	1	0	0	0	0	0	0	0	0
6.38	0	0	0	1	0	0	1	0	0	0
6.38	0	1	0	2	0	0	0	0	0	0
6.28	0	1	0	2	0	0	1		1	0	1	0
6.36	0	0	0	0			1	0	0	0
5.09	1	0	0	1	0	0	1	0	0	0	1	1
6.3	0	0	0	0			0		0	0
6.3	0	0	0	1	0	1	0	0	0	0	0	0
4.49	1	1	1	2	0	0	0	0	0	0	1	1
6.28	0	0	0	2	0	0	0	0	1	0	0	0
6.24	0	0	0	1	0	0	0	1	0	0
1.48	1	1	0	2	0	0	0	0	0	0	0	0
6.2	0	0	0	2	0	0	1	0	0	0
6.2	0	0	0	1	0	0	0	0	0	0	1	1
6.18	0	1	0	1	0	0	1	0	0	0
1.62	1	1	1	2	0	1	1		0	0
6.11	0	0	0	1	0	0	0	0	0	0
1.06	1	1	1	2	0	1	1	0	0	0
3.75	1	0	0	2	0	0	1	0	0	0	1	2
