# Supplementary material for: Prognostic stratification based on the levels of tumor-infiltrating myeloid-derived suppressor cells and PD-1/PD-L1 axis in locally advanced rectal cancer
Source: Front Oncol. 2022 Oct 25;12:1018700. doi: 10.3389/fonc.2022.1018700 (PMC9641101; doi:10.3389/fonc.2022.1018700)
Supplement: Supplementary file 1 [file DataSheet_1.zip › cindex_coding_dfs.txt]

library(survival)
library(rms)
library(MASS)
library(rpart)
library(polspline)
library(ggplot2)
library(foreign)
library(cmprsk)
library(Hmisc)
library(pec)
library(prodlim)
library(riskRegression)

df <- read.csv('c:/maxstat/cindex_dfs.csv')
dd <- datadist(df)
options(datadist="dd")
df <- na.omit(df)

names(df)[names(df)=='death'] <- 'DF'
names(df)[names(df)=='survival'] <- 'DFS'

ypT = factor(df$ypt, levels=c(0,1), labels = c("T0-2","≥T3"))
ypN = factor(df$ypn, levels=c(0,1), labels = c("N0","N1-2"))
TRG = factor(df$trg, levels=c(0,1,2), labels = c("3-4","2","0-1"))
LI = factor(df$li, levels=c(0,1), labels = c("No","Yes"))
PN = factor(df$pn, levels=c(0,1), labels = c("No","Yes"))
PreCEA = factor(df$precea, levels=c(0,1), labels = c("Low","High"))
PostRTCEA = factor(df$postrtcea, levels=c(0,1), labels = c("Low","High"))
PostopCEA = factor(df$postopcea, levels=c(0,1), labels = c("Low","High"))
Surg = factor(df$surg, levels=c(0,1), labels = c("Sphincter-preserving","APR"))
Group1 = factor(df$group1, levels=c(0,1,2), labels = c("Low","Intermediate","High"))
Group2 = factor(df$group2, levels=c(0,1,2), labels = c("Low","Intermediate","High"))

mdd1 <- coxph(Surv(DFS,DF) ~ ypT + ypN + TRG + LI + PN + PreCEA + PostRTCEA + PostopCEA + Surg + Group1, data=df, x=TRUE, y=TRUE)
mdd2 <- coxph(Surv(DFS,DF) ~ ypT + ypN + TRG + LI + PN + PreCEA + PostRTCEA + PostopCEA + Surg + Group2, data=df, x=TRUE, y=TRUE)

cindex(mdd1, formula=Surv(DFS,DF) ~ ypT + ypN + TRG + LI + PN + PreCEA + PostCEA + Surg + Group1, data=df, x=TRUE, y=TRUE)
cindex(mdd2, formula=Surv(DFS,DF) ~ ypT + ypN + TRG + LI + PN + PreCEA + PostCEA + Surg + Group2, data=df, x=TRUE, y=TRUE)

summary(mdd1)$concordance[1]
summary(mdd2)$concordance[1]

anova(mdd1, mdd2, test = "LRT")
