# Supplementary material for: Prognostic stratification based on the levels of tumor-infiltrating myeloid-derived suppressor cells and PD-1/PD-L1 axis in locally advanced rectal cancer
Source: Front Oncol. 2022 Oct 25;12:1018700. doi: 10.3389/fonc.2022.1018700 (PMC9641101; doi:10.3389/fonc.2022.1018700)
Supplement: Supplementary file 1 [file DataSheet_1.zip › Raw_data.xls]

## Sheet: Raw_data
ID	MDSC_cutoff3	Ratio_PD1_CD8_maxstatdfs_mt0.1725	PDL1_Immscore_maxstatdfs_20	PDL1_Hscore_max_maxstatos_mt200	Combined_set_1_cat	Combined_set_2_cat	PD1_13	CD8_13	Ratio_PD1_13_CD8_13	PDL1_Hscore	Infilt_immune	PDL1_Imm_int	PDL1_Imm_per	PDL1_Immscore	OS_event	OS_year	RFS_event	RFS_year	FU_DU_m	FU_DU_y	Sex	Age	Age_mt62	AV_cm	AV_cm_mt5	Gr_bx	Gr_bx_1_23	Pre_T	Pre_T_2_34	Pre_N	Pre_N_0_12	Post_T	Post_T_is0	pT_012_3	Post_N	pN_0_12	pCR	Down_T	Down_N	Dworak_TRG	TRG_34_2_01	Gr_op	No_LND	Pos_LN	LI	VI	PN	MSI_text	MSI
S 050009961	1	1	1	0	2	2	189.71	506.6	0.374477	180	3	2	70	140	1	1.58	1	0.63	18.74	1.56167	1	62.7	1	5	1	2	1	3	1	1	1	3	3	1	0	0	0	0	1	1	2	2	16	0	0	0	0	MSS	1
S 050022578	1	0	1	0	1	1	33.27	1107.84	0.0300314	30	3	2	80	160	0	13.52	0	13.52	158.14	13.1783	2	68.8	1	5	1	1	0	3	1	1	1	3	3	1	0	0	0	0	1	1	2	2	14	0	0	0	0	MSS	1
S 050028386	1	0	1	0	1	1	13.39	1155.53	0.0115878	80	2	2	20	40	1	2.78	1	1.38	29.33	2.44417	1	61.6	0	7	0	2	1	3	1	1	1	3	3	1	2	1	0	0	0	1	2	2	5	4	1	0	1	MSS	1
S 050031746		0	1	0			38.37	2059.83	0.0186278	0	2	1	40	40	0	13.35	0	13.35	76.6	6.38333	1	61.7	0	0	1	2	1	3	1	0	0	2	2	0	0	0	0	1	0	2	1	2	1	0	1	0	0	MSS	1
S 050032615	1	0	1	0	1	1	8.08	1152.91	0.00700835	70	3	2	30	60	0	13.31	0	13.31	87.95	7.32917	1	57.7	0	5	1	2	1	3	1	0	0	2	2	0	1	1	0	1	0			2	16	1	0	0	0	.
S 060022981	0	0	1	0	0	0	62.81	444.07	0.141442	200	2	2	90	180	0	12.58	0	12.58	147.91	12.3258	1	47	0	6	0	2	1	3	1	0	0	3	3	1	2	1	0	0	0	2	1	2	14	8	1	1	1	MSS	1
S 060029451	1	0	1	0	1	1	11.03	1501.87	0.00734418	70	2	2	15	30	1	10.36	1	5.91	123.52	10.2933	1	74.8	1	3	1	2	1	3	1	1	1	2	2	0	1	1	0	1	0			2	2	1	0	0	0	MSS	1
S 060033986		0					29.83	397.37	0.0750686						0	12.38	0	12.38	90.67	7.55583	1	56.3	0	5	1	2	1	3	1	1	1	2	2	0	0	0	0	1	1	3	0	2	3	0	0	0	0
S 060034597	0		0	0			15.87	0		160	2	1	10	10	0	12.34	0	12.34	110.1	9.175	1	61.9	0	2	1	2	1	3	1	0	0	3	3	1	1	1	0	0	0			2	3	1	0	0	0	MSS	1
S 060036416	1	0					27.36	410.3	0.0666829						0	12.33	0	12.33	55.89	4.6575	1	67.5	1	5	1	2	1	3	1	1	1	0	0	0	0	0	1	1	1	4	0		5	0				.
S 060040968	0	0	1		0		14.31	604.63	0.0236674		2	2	90	180	0	12.19	0	12.19	111.95	9.32917	1	61.6	0	2	1	2	1	3	1	1	1	2	2	0	0	0	0	1	1	3	0	2	5	0	0	0	0	.
S 070000406	0		1	0			23.88	0		30	2	2	30	60	0	12.09	0	12.09	122.3	10.1917	1	50.3	0	1	1	2	1	3	1	0	0	2	2	0	0	0	0	1	0	2	1	2	3	0	0	0	0	MSS	1
S 070004990	0	0	1	0	0	0	22.63	540.11	0.0418989	200	2	2	70	140	1	9.67	1	9.67	59.67	4.9725	1	72	1	5	1	2	1	3	1	1	1	2	2	0	0	0	0	1	1	2	1	2	3	0	0	0	0	.
S 070012564	1	0					27.66	1465.05	0.0188799						1	9.42	1	9.42	71.05	5.92083	1	81.7	1	4	1	2	1	3	1	1	1	0	0	0	0	0	1	1	1	4	0		10	0				.
S 070012801	0	0					17.31	1822.11	0.00949998						1	2.78	1	1.17	32.88	2.74	1	50.3	0	5	1	2	1	3	1	1	1	0	0	0	0	0	1	1	1	4	0		17	0				.
S 070013250	1	0	1		1		24.84	844.67	0.0294079		2	2	70	140	0	11.87	0	11.87	10.52	0.876667	1	55.4	0	6	0	2	1	3	1	1	1	2	2	0	0	0	0	1	1	3	0	2	2	0	0	0	0	.
S 070014446	1	0	1	1	1	2	10.3	899.23	0.0114542	270	3	2	75	150	1	2.38	1	0.39	27.72	2.31	1	68.5	1	2	1	2	1	3	1	1	1	3	3	1	1	1	0	0	0	1	2	2	7	1	1	1	1	MSS	1
S 070018544	0		1	1			10.44	0		240	2	2	80	160	1	3.34	1	0.59	35.01	2.9175	2	56.3	0	5	1	2	1	3	1	1	1	3	3	1	2	1	0	0	0	2	1	2	14	4	1	0	0	MSS	1
S 070024988							0	0							0	11.59	0	11.59	134.93	11.2442	2	44.7	0	2	1	2	1	3	1	1	1	1	1	0	2	1	0	1	0	3	0	2	18	4	0	0	0	.
S 070027506	0	0					57.15	835.87	0.0683719						0	11.53	0	11.53	130.88	10.9067	1	50.4	0	6	0	2	1	3	1	1	1	3	3	1	0	0	0	0	1	2	1	2	22	0	0	0	0	MSI-L	0
S 070037939	0	0	1	0	0	0	25.08	191.3	0.131103	200	2	2	90	180	0	11.32	0	11.32	128.45	10.7042	1	62.2	1	7	0	2	1	3	1	1	1	3	3	1	0	0	0	0	1	2	1	2	4	0	0	0	0	MSS	1
S 070040829	0	0	1	0	0	0	11.45	817.6	0.0140044	60	2	2	90	180	1	8.94	1	8.94	49.02	4.085	1	72.9	1	8	0	2	1	3	1	1	1	3	3	1	0	0	0	0	1	2	1	2	9	0	0	0	0	MSS	1
S 070044961	1		1	0			67.23	0		30	2	2	40	80	0	11.17	0	11.17	54.81	4.5675	1	37.5	0	4	1	2	1	3	1	1	1	3	3	1	2	1	0	0	0	1	2	2	14	4	0	0	0	MSS	1
S 080003374	0	0	1	0	0	0	12.37	163.65	0.0755881	160	2	2	15	30	0	11	0	11	79.69	6.64083	1	48.7	0	2	1	2	1	3	1	1	1	1	1	0	0	0	0	1	1	3	0	2	7	0	0	0	0	MSS	1
S 080007046	0	0	0	1	1	1	30.48	901.72	0.0338021	300	1	1	20	20	0	10.95	0	10.95	62.56	5.21333	1	48.4	0	2	1	2	1	3	1	1	1	3	3	1	1	1	0	0	0	1	2	2	7	1	0	0	0	MSS	1
S 080016820	0	0	0	0	1	0	21.8	1443.95	0.0150975	160	1	1	15	15	1	5.46	1	2.27	64.87	5.40583	1	52.8	0	3	1	2	1	3	1	0	0	3	3	1	0	0	0	0	0	1	2	2	11	0	1	0	1	MSS	1
S 080021211	0	0					7.81	738.4	0.0105769						0	10.69	0	10.69	121.32	10.11	1	67.5	1	4	1	2	1	4	1	2	1	0	0	0	0	0	1	1	1	4	0		15	0				.
S 080024411	0	0	1	0	0	0	15.58	387.62	0.040194	120	2	3	80	240	0	10.63	0	10.63	122.33	10.1942	1	59.6	0	5	1	2	1	3	1	1	1	3	3	1	0	0	0	0	1	2	1	2	19	0	0	0	0	.
S 080024894	0	0	1	0	0	0	19.22	932.64	0.0206082	160	0	2	90	180	0	10.63	0	10.63	107.93	8.99417	1	61.2	0	5	1	1	0	3	1	1	1	3	3	1	0	0	0	0	1	2	1	2	9	0	0	0	0	MSS	1
S 080026834	0	0	1	0	0	0	17.17	550.35	0.0311983	70	2	1	40	40	0	10.59	0	10.59	123.81	10.3175	1	75.4	1	10	0	1	0	3	1	2	1	3	3	1	2	1	0	0	0	1	2	2	7	4	1	0	0	MSS	1
S 080028353	0	0		0		0	24.14	530.59	0.0454965	80					0	10.55	0	10.55	67	5.58333	1	72.1	1	2.5	1	2	1	3	1	0	0	3	3	1	0	0	0	0	0	3	0	2	6	0	0	0	0	.
S 080032623	0	0					44.95	472.36	0.0951605						0	10.46	0	10.46	61.97	5.16417	1	66.2	1	5	1	2	1	3	1	1	1	0	0	0	0	0	1	1	1	4	0		17	0				.
S 080033492	1	0	1	0	1	1	16.49	1166.15	0.0141405	180	2	2	80	160	1	1.96	1	1.44	20.22	1.685	1	59.7	0	5	1	2	1	3	1	1	1	3	3	1	2	1	0	0	0	1	2	2	18	4	1	0	0	MSS	1
S 080034054	0	0	0	0	1	0	16.18	1682.18	0.00961847	160	1	1	10	10	0	10.38	0	10.38	88.21	7.35083	1	51.3	0	10	0	2	1	3	1	2	1	2	2	0	0	0	0	1	1	2	1	2	14	0	0	0	0	MSS	1
S 080035245	0	0	1	0	0	0	47.2	837.57	0.0563535	200	2	3	70	210	0	10.42	0	10.42	121.71	10.1425	1	62.4	1	3	1	2	1	3	1	1	1	3	3	1	1	1	0	0	0	2	1	2	7	1	0	0	0	MSS	1
S 080035664	0	0	1	0	0	0	16.83	431.57	0.0389971	30	3	2	60	120	0	10.4	0	10.4	55.79	4.64917	1	57.1	0	5	1	2	1	3	1	0	0	3	3	1	0	0	0	0	0	2	1	2	26	0	0	0	0	MSS	1
S 080040164	0	0					36.5	308	0.118506						0	10.34	0	10.34	118.06	9.83833	2	61.7	0	6	0	2	1	3	1	0	0	2	2	0	1	1	0	1	0	3	0	2	14	1	0	0	0	.
S 080040301	0	0	1	0	0	0	19.87	583.01	0.0340817	90	1	2	30	60	0	10.34	0	10.34	119.24	9.93667	1	63.5	1	7	0	2	1	3	1	1	1	3	3	1	0	0	0	0	1	2	1	2	5	0	0	0	0	MSS	1
S 080040954	0	0	1	0	0	0	18.66	360.7	0.0517327	120	2	2	80	160	0	10.33	0	10.33	51.42	4.285	2	73.5	1	5	1	1	0	3	1	1	1	3	3	1	0	0	0	0	1	2	1	2	8	0	0	0	0	.
S 080042497	0	0	1	0	0	0	5.53	1367.45	0.00404402	160	2	2	90	180	0	10.35	0	10.35	115.76	9.64667	1	52.5	0	5	1	1	0	3	1	1	1	2	2	0	0	0	0	1	1	1	2	1	8	0	0	0	0	MSS	1
S 080048467	0	0	1	0	0	0	19.62	133.69	0.146757	200	2	2	30	60	0	10.21	0	10.21	92.78	7.73167	2	33.7	0	2	1	2	1	3	1	1	1	3	3	1	0	0	0	0	1	1	2	2	21	0	0	0	0	MSS	1
S 080053370	1	1	1	0	2	2	69.77	221.32	0.315245	160	3	2	40	80	1	0.75	1	0.75	8.52	0.71	1	60	0	5	1	2	1	3	1	1	1	2	2	0	0	0	0	1	1	3	0	2	15	0	0	0	0	MSS	1
S 080054468	0	0	1	0	0	0	15.95	2018.18	0.00790316	80	2	2	20	40	0	10.09	0	10.09	110.89	9.24083	1	49.2	0	4	1	2	1	3	1	1	1	3	3	1	1	1	0	0	0	3	0	2	20	3	0	0	0	MSS	1
S 09003992	0	0	1	0	0	0	17.96	1034.74	0.017357	140	3	2	70	140	0	9.98	0	9.98	63.25	5.27083	2	76.3	1	7	0	2	1	3	1	1	1	2	2	0	0	0	0	1	1	2	1	2	12	0	0	0	0	MSS	1
S 09005893	0	0	1	0	0	0	17.5	816.27	0.021439	60	3	2	60	120	0	9.94	0	9.94	116.25	9.6875	1	61.3	0	3	1	2	1	3	1	1	1	3	3	1	0	0	0	0	1	2	1	2	17	0	0	0	0	MSS	1
S 09006311	0	0					18.61	2913.76	0.00638694						0	9.98	0	9.98	114.9	9.575	1	63	1	8	0	2	1	3	1	1	1	0	0	0	0	0	1	1	1	4	0		15	0				.
S 09007335	0	0	1	0	0	0	12.55	663.64	0.0189109	30	2	2	90	180	0	9.96	0	9.96	115.56	9.63	2	52	0	5	1	2	1	3	1	1	1	3	3	1	0	0	0	0	1	3	0	2	7	0	0	0	0	MSI-L	0
S 09008624	0	0					9.31	1807.15	0.00515176						0	9.96	0	9.96	60.33	5.0275	1	68.6	1	7	0	2	1	3	1	1	1	0	0	0	0	0	1	1	1	4	0		3	0				.
S 09009087	0	0	1	0	0	0	28.96	229.63	0.126116	90	3	3	100	300	0	9.92	0	9.92	103.07	8.58917	1	60.8	0	10	0	2	1	3	1	1	1	2	2	0	0	0	0	1	1	1	2	2	7	0	0	0	0	.
S 09009799	0	0	1	0	0	0	52.48	701.77	0.0747823	160	2	3	80	240	0	9.9	0	9.9	109.12	9.09333	2	52.7	0	8	0	2	1	3	1	2	1	3	3	1	1	1	0	0	1	2	1	2	22	2	0	0	0	.
S 09011570	0	0	1	0	0	0	25.6	2009.91	0.0127369	160	2	2	50	100	0	9.83	0	9.83	113.72	9.47667	2	60.1	0	7	0	2	1	3	1	1	1	2	2	0	0	0	0	1	1	2	1	2	5	0	0	0	0	MSS	1
S 09015594	1	0	1	0	1	1	38.79	844.17	0.0459505	160	2	2	80	160	1	6.21	1	6.21	19.4	1.61667	1	68.8	1	7	0	1	0	3	1	0	0	2	2	0	0	0	0	1	0	2	1	3	6	0	0	0	0	MSS	1
S 09015937	0		1	0			18.2	0		60	2	1	60	60	0	9.85	0	9.85	113.03	9.41917	1	66	1	7	0	2	1	3	1	0	0	2	2	0	0	0	0	1	0	1	2	2	20	0	1	0	1	MSS	1
S 09016608	0	0	0	0	1	0	13.14	1284.81	0.0102272	140	1	1	15	15	1	4.65	1	2.79	55.69	4.64083	1	49.8	0	4	1	2	1	3	1	1	1	2	2	0	1	1	0	1	0	2	1	2	18	1	1	0	1	.
S 09017757	0		1	0			28.45	0		180	2	1	30	30	0	9.77	0	9.77	99.68	8.30667	1	41.8	0	2	1	2	1	3	1	0	0	2	2	0	0	0	0	1	0	2	1	2	8	0	0	0	0	MSS	1
S 09018847	0	0	0	0	1	0	18.31	1980.37	0.00924575	80	2	1	15	15	0	9.79	0	9.79	24.16	2.01333	1	49.7	0	5	1	2	1	3	1	1	1	3	3	1	0	0	0	0	1	2	1	2	11	0	1	0	0	.
S 09019756	0	0	1	0	0	0	36.54	2432.76	0.01502	100	2	1	30	30	0	9.71	0	9.71	109.38	9.115	2	49.4	0	2	1	2	1	3	1	1	1	1	1	0	0	0	0	1	1	3	0	2	12	0	0	0	0	.
S 09020743	0	0	0	0	1	0	7.19	531.25	0.0135341	80	1	0		0	0	9.71	0	9.71	110.99	9.24917	2	66.1	1	8	0	2	1	3	1	1	1	3	3	1	0	0	0	0	1	3	0	2	3	0	0	0	0	.
S 09022462	1	0	0	0	2	1	26.25	1310.88	0.0200247	0	2	1	20	20	1	5.18	1	5.18	61.35	5.1125	1	65.8	1	5	1	2	1	3	1	1	1	3	3	1	0	0	0	0	1	2	1	2	13	0	0	0	0	.
S 09023557	1	0	0	0	2	1	84.74	773.99	0.109485	0	2	1	5	5	0	9.65	0	9.65	60.03	5.0025	1	72	1	6	0	2	1	3	1	1	1	1	1	0	0	0	0	1	1	3	0	2	10	0	0	0	0	.
S 09025252	1	0					70.27	619.45	0.113439						0	9.58	0	9.58	94.49	7.87417	2	39.4	0	8	0	2	1	3	1	0	0	0	0	0	0	0	1	1	0	4	0		28	0				.
S 09026289	1	0	0	0	2	1	57.01	428.84	0.13294	10	2	1	5	5	1	4.9	1	4.9	57.14	4.76167	1	71	1	8	0	1	0	3	1	1	1	3	3	1	0	0	0	0	1	1	2	2	7	0	0	0	0	MSS	1
S 09026302	1	1	1	0	2	2	98.44	310.48	0.317057	80	3	2	70	140	0	9.6	0	9.6	21.44	1.78667	2	68.5	1	7	0	2	1	3	1	1	1		0	0	0	0			1	2	1	2	2	0	0	0	0	.
S 09030600	0						83	0							0	9.52	0	9.52	96.56	8.04667	1	44	0	0.5	1	2	1	3	1	0	0	3	3	1	0	0	0	0	0	2	1	2	24	0	0	0	0	.
S 09035183	0	0	0	0	1	0	66.04	795.13	0.0830556	80	2	1	5	5	0	9.42	0	9.42	109.78	9.14833	1	51.6	0	2	1	2	1	3	1	1	1	3	3	1	0	0	0	0	1	2	1	2	11	0	0	0	0	.
S 09039746	0	0					107.47	1436.51	0.0748133						0	9.39	0	9.39	104.38	8.69833	1	76.2	1	6	0	2	1	3	1	1	1	0	0	0	0	0	1	1	1	4	0		7	0				.
S 09040885	1	0	1	0	1	1	76.93	523.2	0.147037	40	3	1	40	40	0	9.31	0	9.31	82.88	6.90667	1	70.3	1	8	0	2	1	3	1	1	1	2	2	0	0	0	0	1	1	1	2	2	28	0	1	0	0	MSS	1
S 09050619	1	0	1	0	1	1	65.4	1226.73	0.0533125	80	2	2	30	60	1	2.95	1	2.95	34.32	2.86	1	74	1	4	1	2	1	3	1	0	0	3	3	1	0	0	0	0	0	1	2	2	14	0	0	0	0	MSS	1
S 09051276	1	0	1	0	1	1	38.5	505.16	0.0762135	0	2	1	30	30	1	5.08	1	3.32	61.25	5.10417	1	40.6	0	2	1	2	1	3	1	1	1	3	3	1	1	1	0	0	0	1	2	2	9	2	0	0	0	MSS	1
S 09051290	1		0	0			26.84	0		100	1	1	10	10	1	8.71	1	8.71	72.3	6.025	1	64.6	1	5	1	2	1	3	1	1	1	3	3	1	0	0	0	0	1	1	2	2	12	0	0	0	0	MSS	1
S 09051915	1	0	1	0	1	1	134.17	894.95	0.149919	100	3	2	80	160	0	9.14	0	9.14	102.9	8.575	1	50.7	0	5	1	2	1	4	1	2	1	3	3	1	1	1	0	1	1	3	0	2	18	1	0	0	0	MSS	1
S 10006616	1	0	1	0	1	1	80.73	1284.83	0.0628332	100	2	2	30	60	0	8.92	0	8.92	88.41	7.3675	1	74	1	2	1	2	1	3	1	1	1	2	2	0	0	0	0	1	1	2	1	2	10	0	0	0	0	MSS	1
S 10008685	1	0	0	0	2	1	24.61	787.48	0.0312516	200	1	1	20	20	1	0.89	1	0.52	10.55	0.879167	1	64.8	1	2	1	2	1	3	1	1	1	3	3	1	1	1	0	0	0	1	2	3	36	1	1	1	0	MSS	1
S 10009866	1	1	1	0	2	2	62.07	234.36	0.264849	160	2	2	40	80	0	8.9	0	8.9	36.1	3.00833	2	75.2	1	4	1	2	1	3	1	1	1	2	2	0	1	1	0	1	0	1	2	2	19	1	0	0	0	MSS	1
S 10011649	1		1	0			89.47	0		60	2	2	80	160	0	8.85	0	8.85	99.98	8.33167	2	61.2	0	6	0	2	1	3	1	0	0	2	2	0	0	0	0	1	0	1	2	2	11	0	0	0	0	MSS	1
S 10011689	1	0	0	0	2	1	67.76	2366.39	0.0286343	30	1	0		0	1	6.64	1	2.99	79	6.58333	1	61.9	0	7	0	2	1	3	1	1	1	3	3	1	1	1	0	0	0	2	1	2	10	1	0	0	0	.
S 10011740	1	0		0		1	25.12	1144.64	0.0219458	140					0	8.86	0	8.86	58.75	4.89583	1	79	1	3	1	2	1	3	1	0	0	0	0	0	0	0	1	1	0	4	0		0	0				.
S 10013378	1	1	1	1	2	2	99.27	227.33	0.436678	240	3	3	90	270	1	7.71	1	7.71	8.52	0.71	2	77.7	1	8	0	2	1	4	1	1	1	3	3	1	0	0	0	1	1	1	2	2	13	0	1	0	0	MSS	1
S 10021140	1	0	0	0	2	1	34.65	496.56	0.0697801	200	2	2	10	20	0	8.71	0	8.71	41.62	3.46833	1	42.6	0	8	0	2	1	3	1	1	1	3	3	1	0	0	0	0	1	1	2	2	29	0	0	0	0	MSS	1
S 10022287	1	1					64.75	231.79	0.279348						0	8.7	0	8.7	99.22	8.26833	1	71.7	1	6	0	2	1	3	1	1	1	0	0	0	0	0	1	1	1	4	0		17	0				.
S 10029147	1	0	1	0	1	1	48.98	1856.7	0.0263801	180	2	2	50	100	0	8.54	0	8.54	70.98	5.915	2	60.8	0	8	0	2	1	3	1	1	1	2	2	0	0	0	0	1	1	2	1	2	8	0	0	0	0	MSS	1
S 10030361	1	1	0	0	2	2	76.94	365.56	0.210472	0	2	1	5	5	1	0.58	1	0.58	6.18	0.515	1	81.9	1	7	0	2	1	3	1	1	1	2	2	0	1	1	0	1	0	1	2	2	19	1	0	0	0	MSS	1
S 10045923	1	0	1	0	1	1	28.19	419.53	0.0671942	90	2	1	60	60	1	5.07	1	2.61	59.97	4.9975	1	32.4	0	3	1	2	1	3	1	1	1	3	3	1	0	0	0	0	1	1	2	2	23	0	0	0	0	MSS	1
S 10046043	1	0	0	0	2	1	13.15	1520.16	0.00865041	180	1	1	5	5	1	4.97	1	2.25	57.07	4.75583	2	70.9	1	4	1	2	1	4	1	1	1	2	2	0	0	0	0	1	1	2	1	2	21	0	0	0	0	.
S 10048252	0	0	1	0	0	0	132.28	975.22	0.135641	40	3	2	30	60	1	6.25	1	6.25	50.63	4.21917	1	68.6	1	10	0	2	1	3	1	2	1	3	3	1	0	0	0	0	1	1	2	2	12	0	0	0	1	MSI-L	0
S 10051544	1	1	1	0	2	2	90.06	488.92	0.184202	120	2	3	80	240	0	8.24	1	5.7	95.41	7.95083	1	48.4	0	2.5	1	2	1	4	1	1	1	3	3	1	0	0	0	1	1	1	2	2	15	0	0	0	0	MSS	1
S 10057173	1		1	0			51.13	0		160	3	3	70	210	0	8.06	0	8.06	93.3	7.775	1	59.2	0	8	0	2	1	3	1	1	1	3	3	1	0	0	0	0	1	2	1	2	10	0	0	0	0	MSS	1
S 11001667	1	0	1	0	1	1	66.66	2863.88	0.0232761	50	2	2	20	40	0	8.02	0	8.02	84.53	7.04417	2	52.6	0	2	1	2	1	3	1	1	1	2	2	0	0	0	0	1	1	2	1	2	14	0	0	0	0	MSS	1
S 11004892	1	0	0	1	2	2	63.6	557.52	0.114077	240	1	1	10	10	1	3.24	1	0.45	38.2	3.18333	1	56.3	0	4.5	1	2	1	3	1	1	1	3	3	1	1	1	0	0	0	1	2	2	24	2	1	0	1	MSS	1
S 11006020	1		1	0			117.1	0		80	3	2	90	180	0	7.93	0	7.93	57.83	4.81917	1	62.6	1	6	0	2	1	4	1	1	1	3	3	1	0	0	0	1	1	1	2	2	13	0	1	0	0	MSS	1
S 11006048	0	0	0	0	1	0	128.24	1081.24	0.118605	30	2	1	5	5	0	7.92	0	7.92	77.13	6.4275	2	77.6	1	4	1	2	1	3	1	1	1	0	0	0	0	0	1	1	1	4	0		13	0				MSS	1
S 11019641	1	0	1	0	1	1	67.56	706.42	0.0956372	80	2	2	60	120	0	7.74	0	7.74	88.93	7.41083	2	49.8	0	1	1	2	1	4	1	1	1	3	3	1	0	0	0	1	1	1	2	2	7	0	0	0	0	MSS	1
S 11019692	0	0	1	0	0	0	28.06	965.21	0.0290714	200	1	1	60	60	1	6.9	1	5.01	82.49	6.87417	1	42.1	0	3	1	2	1	3	1	1	1	3	3	1	0	0	0	0	1	1	2	1	11	0	0	0	1	MSS	1
S 11027986	1	1	0	0	2	2	97.17	434.25	0.223765	40	2	1	10	10	0	7.58	0	7.58	56.45	4.70417	2	65.9	1	10	0	1	0	3	1	1	1	1	1	0	0	0	0	1	1	1	2	2	6	0	0	0	0	MSS	1
S 11034585	0	0					84.85	1535.08	0.055274						0	7.5	0	7.5	27.22	2.26833	2	44.8	0	3	1	2	1	3	1	1	1	0	0	0	0	0	1	1	1	4	0		18	0				.
S 11034714	0	0	1	0	0	0	15.58	995.84	0.0156451	200	3	2	30	60	0	7.49	0	7.49	64.24	5.35333	2	57.4	0	7	0	2	1	3	1	1	1	3	3	1	0	0	0	0	1	1	2	2	17	0	0	0	0	MSS	1
S 11037181	1	0	1	0	1	1	91	1976.93	0.046031	180	2	2	40	80	0	7.47	0	7.47	82.42	6.86833	1	59.8	0	4	1	2	1	3	1	1	1	2	2	0	0	0	0	1	1	1	2	2	7	0	0	0	0	.
S 11038245	1	0	1	0	1	1	39.92	2388.51	0.0167133	200	2	3	80	240	0	7.43	0	7.43	79.2	6.6	1	65.9	1	4	1	2	1	3	1	1	1	2	2	0	0	0	0	1	1	1	2	2	17	0	0	0	0	MSS	1
S 11040570	1	0	0	0	2	1	5.05	1135.52	0.0044473	40	1	0		0	0	7.39	0	7.39	83.34	6.945	1	64.1	1	5	1	2	1	3	1	1	1	3	3	1	1	1	0	0	0	2	1	2	18	1	0	0	1	MSS	1
S 11041508	1	1	1	0	2	2	93.71	389.89	0.24035	140	2	2	70	140	1	4.56	1	4.56	53.23	4.43583	2	73.3	1	2	1	1	0	3	1	1	1	2	2	0	0	0	0	1	1	1	2	2	11	0	0	0	0	MSS	1
S 11042193	1	0	1	0	1	1	86.33	781.77	0.110429	100	3	2	80	160	0	7.39	0	7.39	81.07	6.75583	2	70.4	1	5	1	1	0	3	1	1	1		0	0	0	0			1	0	2	2	5	0	0	0	0	MSS	1
S 11042241	1	0	1	0	1	1	56.08	848.65	0.0660814	30	2	2	40	80	0	7.39	0	7.39	85.41	7.1175	1	29.1	0	2	1	1	0	2	0	1	1	1	1	0	1	1	0	1	0	2	1	1	77	1	0	0	0	.
S 11046954	1	0	1	0	1	1	137.79	902.77	0.15263	70	2	1	30	30	0	7.33	0	7.33	82.59	6.8825	1	70.4	1	5	1	2	1	3	1	1	1	1	1	0	0	0	0	1	1			2	13	0	0	0	0	MSS	1
S 11047165	1	0	0	1	2	2	71.57	1104.66	0.0647892	240	2	1	5	5	0	7.33	1	2.67	84.46	7.03833	2	63.1	1	0	1	1	0	2	0	0	0	1	1	0			0	1		0	2	2	0		0	0	0	.
S 11047523	1	0	1	0	1	1	67.8	713.86	0.0949766	40	1	2	20	40	0	7.28	0	7.28	76.44	6.37	1	72.7	1	3	1	2	1	3	1	1	1	3	3	1	0	0	0	0	1	2	1	2	3	0	1	0	0	MSS	1
S 11048011	1	0					56.66	1091.68	0.0519017						0	7.32	0	7.32	58.95	4.9125	2	65.4	1	6	0	2	1	2	0	1	1	0	0	0	0	0	1	1	1	4	0		15	0				.
S 11048120							27.89	0							0	7.31	0	7.31	68.55	5.7125	1	56.5	0	9	0	2	1	3	1	1	1	3	3	1	0	0	0	0	1	2	1	2	13	0	0	0	0	MSS	1
S 11049386	0	0	1	0	0	0	88.78	2003.04	0.0443226	180	3	3	60	180	0	7.25	0	7.25	74.99	6.24917	2	64.1	1	8	0	2	1	4	1	1	1	1	1	0	0	0	0	1	1	2	1	2	15	0	0	0	0	MSS	1
S 11049487	1	1	1	0	2	2	100.61	290.39	0.346465	180	2	2	80	160	0	7.26	0	7.26	76.73	6.39417	2	69.6	1	6	0	2	1	4	1	1	1	2	2	0	0	0	0	1	1	2	1	2	14	0	0	0	0	MSS	1
S 11050126	1	0	1	0	1	1	191.18	1482.66	0.128944	180	2	3	80	240	0	7.24	0	7.24	73.02	6.085	2	68.3	1	5	1	2	1	3	1	2	1	2	2	0	0	0	0	1	1	1	2	2	14	0	0	0	0	MSI-H	0
S 11052036	1	1	1	0	2	2	161.45	468.27	0.34478	70	2	2	80	160	1	3.64	1	1.69	41.62	3.46833	1	65.6	1	2	1	2	1	3	1	1	1	3	3	1	0	0	0	0	1	2	1	2	15	0	0	0	0	MSS	1
S 11052408	1	0	1	0	1	1	112.75	2028.54	0.0555818	180	2	2	80	160	1	3.85	1	3.85	41.85	3.4875	1	86.4	1	5	1	2	1	3	1	1	1	2	2	0	1	1	0	1	0	1	2	2	12	0.2	0	0	0	MSS	1
S 11052930	1	0					97.13	1405.5	0.0691071						1	6.92	1	6.92	82.19	6.84917	2	68.4	1	8	0	1	0	3	1	1	1	0	0	0	0	0	1	1	1	4	0		13	0				.
S 11053957	1	0	1	0	1	1	85.06	2101.76	0.0404708	160	3	2	60	120	0	7.18	0	7.18	24.23	2.01917	1	80.6	1	8	0	2	1	3	1	2	1	2	2	0	0	0	0	1	1	2	1	1	30	0	0	0	0	MSS	1
S 11054021	1	0	1	0	1	1	57.27	1544.27	0.0370855	0	2	2	20	40	1	3.12	1	3.12	36.23	3.01917	1	63.2	1	1.5	1	2	1	3	1	1	1	3	3	1	0	0	0	0	1	2	1	2	1	0	0	0	0	MSI-H	0
S 11054133	1	0	1	0	1	1	87.24	715.44	0.121939	160	2	2	30	60	0	7.18	0	7.18	77.1	6.425	2	44.5	0	6	0	2	1	3	1	1	1	1	1	0	1	1	0	1	0	2	1	2	19	2	0	0	0	MSS	1
S 11057179	1	1	1	1	2	2	191.2	707.77	0.270144	270	2	2	70	140	1	4.26	1	1.36	50.2	4.18333	1	67.6	1	6	0	2	1	3	1	1	1	3	3	1	1	1	0	0	0	2	1	2	18	1	0	0	0	MSS	1
S 11058313	1	0	1	0	1	1	79.96	571.49	0.139915	80	2	3	60	180	0	7.14	0	7.14	75.58	6.29833	1	31.3	0	6	0	2	1	4	1	2	1	3	3	1	2	1	0	1	0	0	2	2	32	8	0	0	1	MSS	1
S 11059566	1	1	0	0	2	2	9.85	29.38	0.335262	80	1	1	5	5	0	7.12	1	0.85	82.26	6.855	2	54.6	0	5	1	2	1	3	1	1	1	3	3	1	0	0	0	0	1	1	2	2	19	0	0	1	0	MSS	1
S 11059608	0	0	1	0	0	0	13.98	1436.3	0.00973334	70	1	2	20	40	1	3.67	1	1.97	42.64	3.55333	2	48.1	0	6	0	2	1	3	1	2	1	3	3	1	1	1	0	0	1	0	2	3	16	1.1	0	0	0	MSI-L	0
S 11060790	1	0	1	0	1	1	23.86	2072.87	0.0115106	80	2	3	40	120	0	7.07	0	7.07	75.62	6.30167	1	42.7	0	8	0	2	1	3	1	1	1	2	2	0	0	0	0	1	1	2	1	2	32	0	0	0	0	MSS	1
S 11060818	1	0	1	0	1	1	11.2	1536.85	0.00728763	160	2	3	60	180	0	7.1	0	7.1	73.61	6.13417	1	49.9	0	8	0	2	1	3	1	1	1	2	2	0	0	0	0	1	1	2	1	1	36	0	0	0	0	MSS	1
S 11062019	0	0	1	0	0	0	16.05	1545.51	0.0103849	140	2	3	60	180	0	7.12	1	0.29	78.74	6.56167	1	48.4	0	4	1	2	1	2	0	1	1	2	2	0	0	0	0	0	1	1	2	1	4	0	0	0	0	MSI-L	0
S 11062066	1	0	1	1	1	2	10.96	1163.46	0.00942018	300	2	3	80	240	0	7.08	0	7.08	77.85	6.4875	1	51.5	0	8	0	2	1	3	1	2	1	3	3	1	0	0	0	0	1	1	2	2	18	0	0	0	0	MSS	1
S 12000770	1	0	1	1	1	2	11.6	1254.92	0.00924362	210	2	2	80	160	1	4.53	1	1.12	51.48	4.29	2	74	1	8	0	2	1	3	1	2	1	3	3	1	0	0	0	0	1	1	2	2	10	0	0	0	0	MSS	1
S 12001021	0	0					12.96	364.38	0.0355673						1	2.33	1	2.33	26.47	2.20583	1	60.7	0	3	1	2	1	3	1	1	1	0	0	0	0	0	1	1	1	4	0		27	0				.
S 12001035	1	0					45.57	595.63	0.0765072						1	4.87	1	4.87	25.12	2.09333	2	61.4	0	0	1	2	1	2	0	1	1	0	0	0	0	0	1	1	1	4	0		6	0				.
S 12002145	1			0			7.49	0		30	2	2			1	6.04	1	6.04	69.76	5.81333	1	74	1	6	0	2	1	3	1	0	0	2	2	0	0	0	0	1	0	2	1	2	14	0	0	0	0	MSS	1
S 12002319	1	0	1	0	1	1	11.24	1472.51	0.00763322	70	2	2	80	160	0	7.01	0	7.01	72.56	6.04667	2	58.2	0	5	1	2	1	2	0	1	1	2	2	0	0	0	0	0	1	2	1	2	8	0	0	0	0	MSS	1
S 12003430	1	0	1	0	1	1	14.65	727.35	0.0201416	180	3	3	70	210	0	6.97	0	6.97	65.95	5.49583	2	70.6	1	2	1	2	1	3	1	1	1	3	3	1	0	0	0	0	1	1	2	2	6	0	0	1	0	MSS	1
S 12006812	1	0	1	0	1	1	16.36	671.1	0.0243779	0	2	2	20	40	0	6.91	0	6.91	78.87	6.5725	1	68.7	1	3	1	1	0	3	1	0	0	3	3	1	0	0	0	0	0	1	2	2	6	0	0	0	0	MSS	1
S 12007020	0	0	0	1	1	1	51.29	679.38	0.0754953	270	2	1	10	10	0	6.91	1	1.19	18.54	1.545	1	55.7	0	7	0	1	0	3	1	1	1	3	3	1	1	1	0	0	0	1	2	1	11	2.3	1	0	0	MSS	1
S 12014725	1	1					32.93	125.61	0.262161						0	6.84	0	6.84	77.16	6.43	1	62.3	1	3	1	2	1	2	0	1	1	0	0	0	0	0	1	1	1	4	0		10	0				.
S 12021016	1	0	1	0	1	1	38.36	1040.95	0.036851	180	2	2	40	80	0	6.7	0	6.7	55.99	4.66583	1	49.6	0	3	1	1	0	2	0	1	1	1	1	0	0	0	0	1	1	2	1	2	11	0	0	0	0	MSS	1
S 12022017	1	1					57.23	73.62	0.77737						0	6.68	0	6.68	75.06	6.255	1	51.9	0	5	1	2	1	2	0	1	1	0	0	0	0	0	1	1	1	4	0		11	0				.
S 12022552	1	0	1	0	1	1	4.29	487.66	0.00879711	80	2	1	40	40	0	6.61	0	6.61	76.27	6.35583	2	68.4	1	7	0	2	1	3	1	0	0	2	2	0	0	0	0	1	0	1	2	2	5	0	0	0	0	MSS	1
S 12024578	1	0					9.35	512.99	0.0182265						0	6.64	0	6.64	72.3	6.025	2	54	0	7	0	2	1	3	1	1	1	0	0	0	0	0	1	1	1	4	0	0	14	0				.
S 12025776	1	0	1	1	1	2	57.7	1564.57	0.0368791	300	2	3	50	150	0	6.62	1	0.64	41.72	3.47667	1	71.3	1	7	0	2	1	3	1	2	1	3	3	1	0	0	0	0	1	2	1	2	21	0	1	0	0	MSS	1
S 12027881	0	0					69.55	588.96	0.11809						0	6.61	0	6.61	69.57	5.7975	1	47.4	0	4	1	2	1	2	0	0	0	0	0	0	0	0	1	1	0	4	0		13	0				.
S 12029156	0	0					20.07	675.16	0.0297263						0	6.57	0	6.57	65.19	5.4325	1	49.6	0	12	0	2	1	3	1	2	1	0	0	0	0	0	1	1	1	4	0		15	0				.
S 12029757	0	0	1	0	0	0	22.09	1470.69	0.0150202	90	2	2	80	160	0	6.57	0	6.57	74.6	6.21667	1	62.2	1	4	1	1	0	2	0	1	1	1	1	0	0	0	0	1	1	1	2	2	19	0	0	0	0	MSS	1
S 12030786	0	0	1	0	0	0	11.45	1093.63	0.0104697	180	2	2	20	40	0	6.55	0	6.55	75.55	6.29583	1	56	0	9	0	2	1	4	1	2	1	3	3	1	1	1	0	1	1	1	2	2	12	3.2	0	1	1	MSS	1
S 12030796	1	0	1	0	1	1	11.95	650.09	0.0183821	80	2	3	70	210	0	6.55	1	4.86	59.38	4.94833	1	44.2	0	1	1	2	1	3	1	2	1	3	3	1	0	0	0	0	1	1	2	2	11	0	1	0	0	MSS	1
S 12032106	1	0					34.65	1185.48	0.0292287						0	6.57	0	6.57	75.32	6.27667	1	52.8	0	3	1	2	1	3	1	1	1	0	0	0	0	0	1	1	1	4	0		11	0				.
S 12033243	0	0					9.42	1615.22	0.00583202						0	6.53	0	6.53	56.19	4.6825	1	71.9	1	7	0	2	1	3	1	1	1	0	0	0	0	0	1	1	1	4	0		7	0				.
S 12034649	1	0	1	0	1	1	15.46	320.46	0.0482432	180	2	3	70	210	0	6.51	1	1.75	69.5	5.79167	1	52.6	0	8	0	1	0	3	1	1	1	2	2	0	0	0	0	1	1	2	1	2	7	0	0	0	0	MSS	1
S 12038414	0	0	1	0	0	0	90.65	932.37	0.0972254	200	2	3	70	210	0	6.47	0	6.47	66.87	5.5725	1	68.8	1	7	0	3	1	3	1	1	1	2	2	0	1	1	0	1	0	2	1	2	12	1	0	0	0	MSI-H	0
S 12042117	0		1	0			17.87	0		100	2	2	70	140	0	6.38	0	6.38	71.15	5.92917	2	64	1	2	1	2	1	3	1	0	0	2	2	0	0	0	0	1	0	2	1	2	32	0	0	0	0	MSS	1
S 12042121	0		1	0			23.31	0		200	1	2	70	140	0	6.38	0	6.38	38.5	3.20833	1	63	1	6	0	2	1	3	1	1	1	3	3	1	0	0	0	0	1	1	2	2	16	0	0	0	0	MSI-H	0
S 12043501	0	0	0	0	1	0	24.53	1155.6	0.0212271	160	2	1	10	10	0	6.28	0	6.28	68.65	5.72083	1	70.8	1	8	0	2	1	3	1	2	1	3	3	1	0	0	0	0	1	1	2	2	18	0	0	0	0	MSS	1
S 12044523	0	0					53.35	435.65	0.122461						0	6.36	0	6.36	62.89	5.24083	1	71.7	1	5	1	2	1	2	0	1	1	0	0	0	0	0	1	1	1	4	0		8	0				.
S 12047150	1	0	1	0	1	1	21.36	900.43	0.023722	140	2	2	80	160	0	6.33	1	5.09	62.2	5.18333	1	61.5	0	2	1	1	0	4	1	1	1	2	2	0	0	0	0	1	1	2	1	1	11	0	0	0	0	MSS	1
S 12048302	0	1					24.2	140.26	0.172537						0	6.3	0	6.3	58.52	4.87667	2	50.8	0	2.5	1	2	1	3	1	0	0	0	0	0	0	0	1	1	0	4	0		5	0				.
S 12048920	0	0	1	0	0	0	3.89	1914.57	0.00203179	160	2	2	60	120	0	6.3	0	6.3	62.66	5.22167	2	70.3	1	10	0	2	1	3	1	1	1	2	2	0	0	0	0	1	1	2	1	2	12	0	0	0	1	MSS	1
S 12048976	1	0	1	0	1	1	12.87	1501.58	0.00857097	120	2	2	60	120	0	6.28	1	4.49	69.6	5.8	2	54.8	0	7	0	2	1	3	1	1	1	3	3	1	1	1	0	0	0	1	2	2	9	0.1	0	0	0	MSS	1
S 12050168	0	0	1	0	0	0	40.86	841.12	0.0485781	200	2	2	90	180	0	6.28	0	6.28	67.2	5.6	1	75.8	1	4	1	2	1	3	1	1	1		0	0	0	0			1	1	2	2	21	0	0	0	0	MSS	1
S 12050169	1		1	0			50.72	0		180	2	3	80	240	0	6.24	0	6.24	59.87	4.98917	2	56.2	0	6	0	2	1	3	1	1	1	2	2	0	0	0	0	1	1	2	1	2	9	0	0	0	0	MSI-H	0
S 12051398	0	0	1	0	0	0	17.62	799.16	0.0220482	60	2	2	90	180	0	6.26	1	1.48	59.01	4.9175	2	57.8	0	7	0	2	1	3	1	1	1	3	3	1	0	0	0	0	1	1	2	2	13	0	0	0	0	MSS	1
S 12053268		1	1	0			10.49	9.79	1.0715	200	2	2	80	160	0	6.2	0	6.2	70.32	5.86	1	56.7	0	6	0	2	1	3	1	1	1		0	0	0	0			1	0	2	2	11	0	0	0	0	MSS	1
S 12053717	1	0	1	0	1	1	78.45	537.91	0.145842	70	2	3	40	120	0	6.2	0	6.2	60.13	5.01083	2	66.1	1	5	1	2	1	2	0	1	1		0	0	0	0			1	2	1	2	12	0	0	0	0	MSS	1
S 12053729	1						40.81	0							0	6.18	0	6.18	62.6	5.21667	1	76.8	1	5	1			3	1	2	1	3	3	1	0	0	0	0	1	2	1	2	13	0	0	0	0	MSS	1
S 12054304		0	1	1			10.13	2297.89	0.00440839	300	1	2	50	100	1	3.88	1	1.62	45.24	3.77	1	66	1	5	1	2	1	3	1	1	1	3	3	1	1	1	0	0	0	1	2	2	6	0.1	0	0	1	MSS	1
S 12059774	0						34.53	0							0	6.11	0	6.11	69.99	5.8325	1	64	1	1	1	1	0	2	0	0	0	1	1	0	0	0	0	1	0	2	1	1	6	0	0	0	0	MSS	1
S 12061155	1		1	1			12.01	0		270	3	3	80	240	1	3.02	1	1.06	33.6	2.8	1	64.8	1	5	1	2	1	3	1	1	1	3	3	1	1	1	0	0	0	1	2	2	12	0.2	0	0	1	MSS	1
S 12063384	1	0	1	1	1	2	21.4	588.82	0.0363439	210	1	2	80	160	0	6.07	1	3.75	68.71	5.72583	1	62.6	1	8	0	2	1	3	1	0	0	2	2	0	0	0	0	1	0	1	2	2	11	0	0	0	0	MSS	1
[truncated: 14 more columns]
